# Supplementary material for: The Light Chain Domain and Especially the C-Terminus of Receptor-Binding Domain of the Botulinum Neurotoxin (BoNT) Are the Hotspots for Amino Acid Variability and Toxin Type Diversity
Source: Genes (Basel). 2022 Oct 21;13(10):1915. doi: 10.3390/genes13101915 (PMC9601653; doi:10.3390/genes13101915)
Supplement: Supplementary file 1 [file genes-13-01915-s001.zip]

Archive with 1 entries (1 files):
- genes-1964707-supplementary.pdf
